# Supplementary material for: Changes in the Epidemiology of Hepatocellular Carcinoma in Carinthia, Austria, 2012–2023
Source: Cancers (Basel). 2023 Oct 30;15(21):5215. doi: 10.3390/cancers15215215 (PMC10649038; doi:10.3390/cancers15215215)
Supplement: Supplementary file 1 [file cancers-15-05215-s001.zip]

Archive with 1 entries (1 files):
- cancers-2598992-supplementary.pdf
